# Supplementary material for: Usage of Cell-Free Protein Synthesis in Post-Translational Modification of μ-Conopeptide PIIIA
Source: Mar Drugs. 2023 Jul 25;21(8):421. doi: 10.3390/md21080421 (PMC10455749; doi:10.3390/md21080421)
Supplement: Supplementary file 1 [file marinedrugs-21-00421-s001.zip]

Archive with 1 entries (1 files):
- marinedrugs-2413041-supplementary.pdf
